# Supplementary material for: The Known, the Unknown and the Future of the Pathophysiology of Endometriosis
Source: Int J Mol Sci. 2024 May 27;25(11):5815. doi: 10.3390/ijms25115815 (PMC11172035; doi:10.3390/ijms25115815)
Supplement: Supplementary file 1 [file ijms-25-05815-s001.zip]

Archive with 1 entries (1 files):
- ijms-2971196-supplementary.pdf
